# Supplementary material for: Five-Year Mortality of Patients with Perioperative Myocardial Infarction After On-Pump Isolated or Combined Coronary Artery Bypass Graft Surgery: A Retrospective Propensity Score-Weighted Analysis
Source: J Clin Med. 2025 Nov 10;14(22):7970. doi: 10.3390/jcm14227970 (PMC12653309; doi:10.3390/jcm14227970)
Supplement: Supplementary file 1 [file jcm-14-07970-s001.zip]

Archive with 1 entries (1 files):
- jcm-3914894-supplementary.pdf
